# Supplementary material for: What Constitutes a Phrase in Sound-Based Music? A Mixed-Methods Investigation of Perception and Acoustics
Source: PLoS One. 2016 Dec 20;11(12):e0167643. doi: 10.1371/journal.pone.0167643 (PMC5172564; doi:10.1371/journal.pone.0167643)
Supplement: S1 Data — (XLSX) [file pone.0167643.s001.xlsx]

## Sheet: BBC SoundFX
ID	PhraseStart(ms)	PhraseEnd(ms)	Category	Response
1	19501	55000	Intensity/loudness	Sound gets deeper
1	55001	98000	Intensity/loudness	Sound gets lighter
1	98001	126000	Intensity/loudness	Gets deeper
2	19001	119500	Intensity/loudness	The wind has become stronger
3	26501	37500	Intensity/loudness	Quieter, creaking louder
3	37501	53500	Intensity/loudness	Louder
3	60501	96000	Intensity/loudness	Rain softer
3	96001	118000	Intensity/loudness	Louder
5	25001	55500	Intensity/loudness	Sounds of trees blowing harder
5	113001	123000	Intensity/loudness	The sound of waves in background
6	20501	50500	Intensity/loudness	Lower sound
6	50501	80000	Intensity/loudness	Sound increased
6	80001	97000	Intensity/loudness	Sound decrease
6	97001	120000	Intensity/loudness	Sound increase
8	67001	85000	Intensity/loudness	Getting louder and more intense
8	85001	93000	Intensity/loudness	Creaking noise is back seems louder now
8	112001	122500	Intensity/loudness	Rain seems heavier more intense
9	19001	39000	Intensity/loudness	Waves have dropped in volume
9	39001	51500	Intensity/loudness	Waves drop and a stretching sound is becoming louder
9	69501	84500	Intensity/loudness	Waves are loud and overpowering
9	84501	97500	Intensity/loudness	Waves have gone down in volume, the scratching sound is back
9	97501	118000	Intensity/loudness	Everything is louder
9	118001	132000	Intensity/loudness	The sounds are still there but it is softer
10	49501	54000	Intensity/loudness	Becomes aggressive
10	85501	121000	Intensity/loudness	Getting quite aggressive, worried
11	19001	38000	Intensity/loudness	Became quieter and a visible creaking sound began
11	38001	127000	Intensity/loudness	Increased sound and creaking has disappeared
12	19501	38000	Intensity/loudness	The waves died down for a second
12	38001	49000	Intensity/loudness	The waves died down for a second
12	49001	122000	Intensity/loudness	Waves started to get really loud
13	38001	56500	Intensity/loudness	The rain subsided slightly, I felt it was calmer
13	56501	79500	Intensity/loudness	The rain was consistent then changed into more random levels of intensity
13	79501	121500	Intensity/loudness	The sound increased and sounded different. Like the rain became heavier, violent
14	19501	26500	Intensity/loudness	Quieter
14	26501	45500	Intensity/loudness	Getting louder, new wave
14	45501	70500	Intensity/loudness	Getting louder again
14	70501	89500	Intensity/loudness	Quieter, anticipating it getting louder
14	104501	116500	Intensity/loudness	Getting louder
15	19001	37500	Intensity/loudness	Sounds soften
15	37501	49500	Intensity/loudness	Sounds soften
15	49501	82000	Intensity/loudness	Rains harder
15	82001	105500	Intensity/loudness	Rains harder
15	105501	124000	Intensity/loudness	Rains harder
16	20001	126500	Intensity/loudness	Sustained increase in storm intensity
17	75501	82500	Intensity/loudness	Rain is getting heavier
17	82501	90000	Intensity/loudness	Wind is picking up and the chair is rocking more violently
18	19501	21500	Intensity/loudness	Sound intensified
18	37501	49500	Intensity/loudness	Sound softened, creaking
18	49501	54500	Intensity/loudness	Sound intensified
18	54501	106000	Intensity/loudness	Sound intensified
18	115501	121500	Intensity/loudness	Sound intensified
19	20001	37500	Intensity/loudness	Softer
19	37501	55500	Intensity/loudness	Heavier
19	55501	87500	Intensity/loudness	Heavier noise
19	87501	120000	Intensity/loudness	Heavier noise
19	120001	131500	Intensity/loudness	Quiet
20	20001	24500	Intensity/loudness	Louder, closer
20	24501	30500	Intensity/loudness	Loud
20	38501	46000	Intensity/loudness	Loud, soft and back to loud
20	46001	53500	Intensity/loudness	Soft to really loud
20	62501	75500	Intensity/loudness	Calm, soft and just a little loud towards the end
20	19501	82500	Intensity/loudness	Loud, dramatic
20	82501	89500	Intensity/loudness	Loud but from a distance
20	89501	97000	Intensity/loudness	Loud to soft and calm
20	97001	103000	Intensity/loudness	Soft and build up to loud
20	112501	120000	Intensity/loudness	Loud, dramatic, closer
20	120001	129500	Intensity/loudness	Very loud, close
20	129501	137500	Intensity/loudness	From loud to soft
10	54001	61000	Other	Becomes normal
20	30501	38500	Other	Stayed the same
20	53501	62500	Other	Stayed the same
20	103001	112500	Other	Stayed the same
5	82501	113000	Rhythm	Creak slow and drawn out
10	19501	49500	Rhythm	Rain begins to slow down
3	19501	26500	Timbre	Creaking
3	53501	60500	Timbre	Creaking more consistent
5	19001	20500	Timbre	Higher wind
5	20501	25000	Timbre	Heavy rain
5	55501	82500	Timbre	Wind peaking
5	123001	139500	Timbre	Small waves breaking
6	120001	132500	Timbre	Sound decrease
7	19501	33000	Timbre	Rain got lighter
7	33001	50500	Timbre	There was a scraping noise
7	50501	72500	Timbre	Could hear the scraping noise more clear
7	72501	118000	Timbre	There was a different sound introduced
8	19501	33500	Timbre	Creaking of the chair came back
8	33501	67000	Timbre	Although the same event is happening a new sound is introduced
8	93001	112000	Timbre	New sound introduced very subtle though
9	51501	69500	Timbre	Swooshing of the waves are almost non existent
10	61001	85500	Timbre	Windy
13	19501	38000	Timbre	There was more focus on the creaking sound
14	89501	104500	Timbre	New wave
14	116501	133000	Timbre	Another wave
17	90001	118500	Timbre	Rain is picking up and chair is rocking
18	21501	32000	Timbre	Creaking
18	32001	37500	Timbre	Creaking
18	106001	115500	Timbre	Creaking
18	121501	130000	Timbre	Creaking began

## Sheet: Ng & Dean
ID	PhraseStart(ms)	PhraseEnd(ms)	Category	Response
3	67501	88000	Intensity/loudness	Helicopter getting louder
5	20001	27500	Intensity/loudness	Static
15	25001	35000	Intensity/loudness	Static
20	14001	17500	Intensity/loudness	Very loud and instrument changed
20	17501	21500	Intensity/loudness	Louder and different use of instruments
20	21501	25000	Intensity/loudness	Very loud
20	25001	28500	Intensity/loudness	Very loud, different instruments
20	28501	32500	Intensity/loudness	Really loud
20	32501	37500	Intensity/loudness	Loud and change of instrument
20	37501	41000	Intensity/loudness	Very loud
20	41001	44500	Intensity/loudness	Loud
20	44501	50500	Intensity/loudness	Loud, instruments would change
20	50501	54500	Intensity/loudness	Louder, going in and out of instruments
20	54501	59000	Intensity/loudness	Getting very loud and change of tone, noise and instruments
20	59001	63000	Intensity/loudness	Loud, going in and out of a different instrument
20	67501	71500	Intensity/loudness	Very loud and developing more noise and getting more louder
20	71501	76500	Intensity/loudness	Getting louder
20	76501	82000	Intensity/loudness	Louder, change of instrument
20	93501	98500	Intensity/loudness	Louder, a lot more background noise and different instruments
20	98501	102000	Intensity/loudness	Getting louder
20	102001	107000	Intensity/loudness	Getting louder, more background noise
20	107001	112500	Intensity/loudness	Very loud, a lot of background noise
20	112501	119000	Intensity/loudness	Louder, background noise
20	123001	127000	Intensity/loudness	Loud, different use of background noise
20	127001	130500	Intensity/loudness	Very loud and background noise
8	23001	35500	Other	(no comment)
8	49001	60000	Other	(no comment)
8	77001	83000	Other	Sounds closer
8	83001	87500	Other	(no comment)
8	108001	115000	Other	(no comment)
1	14501	28500	Rhythm	That specific sound follows a regular beat
1	91501	129000	Rhythm	The sound follows a regular pace
3	14001	17500	Rhythm	Faster
7	25501	53000	Rhythm	It sounds faster
11	14501	25000	Rhythm	Increased speed and introduction of new sounds
13	97501	122500	Rhythm	The alarm-like sound changed rhythm with an added beat
15	13001	19000	Rhythm	Rhythm changed
1	28501	91500	Timbre	Sound of a tracker interferes
3	17501	23000	Timbre	New instruments
3	23001	36500	Timbre	New sounds
3	36501	67500	Timbre	Helicopter in background?
3	88001	97500	Timbre	Lower pitch alarm noises in background
4	14001	35500	Timbre	Additional instruments used
5	14001	20000	Timbre	Screech
5	27501	39500	Timbre	Rain
5	39501	54500	Timbre	Screeching
5	54501	71000	Timbre	Helicopter coming
5	71001	82500	Timbre	New sound
5	82501	108500	Timbre	Helicopter close
6	14001	23000	Timbre	Change of tone
6	23001	40000	Timbre	Change of tone
7	14501	25500	Timbre	Tone of music changed
7	53001	79500	Timbre	Sounds like a helicopter in the background
7	79501	99000	Timbre	New sound was introduced
7	99001	117500	Timbre	Sounded like a telephone was ringing
8	13001	18500	Timbre	Buzzing is back
8	18501	23000	Timbre	New alien sound added
8	35501	40000	Timbre	Another sound added flashing sound
8	40001	43500	Timbre	Alien talking sound
8	43501	49000	Timbre	Scratch sound
8	60001	64500	Timbre	Helicopters
8	64501	71000	Timbre	Everything seems deeper
8	71001	77000	Timbre	Helicopter more noticeable
8	87501	97500	Timbre	Didgeridoo sound
8	97501	108000	Timbre	Subtle scream
8	115001	122500	Timbre	Scratching of metal
8	122501	127500	Timbre	Helicopter back
11	25001	97500	Timbre	Original sound at the beginning has disappeared, a loud drilling sound has joined
12	13001	23500	Timbre	Sounds like a new instrument is being added
12	23501	66000	Timbre	Sounds like a helicopter in the background
13	14501	23500	Timbre	A new level of static sounds was introduced, more instrumental
13	23501	34500	Timbre	Another level of sound was introduced of a higher pitch
13	34501	67500	Timbre	One of the sounds changed to become more consistent
13	67501	97500	Timbre	More focus was placed on an alarm-like sound
14	14001	23500	Timbre	New base sound
14	23501	33500	Timbre	More white noise
14	33501	40000	Timbre	Change in sound
14	40001	68500	Timbre	More rumbles
14	68501	95500	Timbre	More deep sounds
14	95501	122500	Timbre	Repeating sound in background
15	19001	25000	Timbre	New sound introduced
15	35001	44500	Timbre	Screeching
15	44501	61000	Timbre	Change in screeching
15	61001	70500	Timbre	Screeching nearly gone
15	70501	84000	Timbre	Propeller sound prominent
15	84001	99000	Timbre	Siren sound prominent
16	14501	25500	Timbre	Added distortion over the base rhythmic event
16	25501	39000	Timbre	Distorted growling sound begins
16	39001	68000	Timbre	Helicopter blade sound starts
17	14001	18000	Timbre	Drumming stopped
17	18001	25500	Timbre	Electric guitar?
17	25501	65000	Timbre	A helicopter has arrived!
17	65001	93500	Timbre	Electric guitar has stopped
18	14501	17500	Timbre	Noise became halting
18	17501	24500	Timbre	Whirring noise started
18	24501	34000	Timbre	Noise became smooth
18	34001	46500	Timbre	Noise became halting
18	46501	65000	Timbre	Helicopter noise began
18	65001	97500	Timbre	Alarm noise began
19	14501	23500	Timbre	Changed/extra noise came in
19	23501	97000	Timbre	New deep sound
20	63001	67500	Timbre	Building up of instruments and getting louder
20	82001	89000	Timbre	More instruments and getting louder
20	89001	93500	Timbre	A new noise, loud
20	119001	123000	Timbre	Developing a new instrument

## Sheet: Wishart
ID	PhraseStart(ms)	PhraseEnd(ms)	Category	Response
3	33501	45000	Intensity/loudness	Softer
3	55001	68000	Intensity/loudness	Banging faster and louder
6	38501	45500	Intensity/loudness	Sound decreased
6	68501	112500	Intensity/loudness	Loud noises
7	13001	22000	Intensity/loudness	Background music was a lot louder
7	33001	47500	Intensity/loudness	Music went softer
7	61001	68000	Intensity/loudness	The sound was louder
7	114501	121500	Intensity/loudness	New loud sound
8	60001	65500	Intensity/loudness	Louder hit sound
8	65501	68000	Intensity/loudness	The fly seems to be killed with the loud bang, also sounds like the last bang as it slightly echoed
8	79001	82500	Intensity/loudness	Loud noise seems like someone/something is trying to break through something
9	56501	80500	Intensity/loudness	Door closing is louder and shifted in sound to create a rhythm
12	34001	48500	Intensity/loudness	Everything is getting quite
13	55501	68000	Intensity/loudness	The buzzing sound and book sounds stopped with a conclusive tone
14	32501	50000	Intensity/loudness	Quieter
14	55001	67500	Intensity/loudness	Pause in sound
15	56001	75500	Intensity/loudness	Dropping sound getting lower
20	15501	33500	Intensity/loudness	Background noise loud
20	55501	66500	Intensity/loudness	The background noise is getting louder and more dominant
20	66501	79500	Intensity/loudness	Louder and closer
20	79501	94500	Intensity/loudness	Very loud
20	120001	126000	Intensity/loudness	Loud background noise
1	13001	34000	Other	(No comment)
1	34001	51000	Other	(No comment)
1	51001	55000	Other	(No comment)
1	55001	65500	Other	(No comment)
1	65501	67000	Other	(No comment)
1	67001	70500	Other	(No comment)
1	70501	77500	Other	(No comment)
1	77501	95500	Other	(No comment)
1	95501	99500	Other	(No comment)
1	99501	115000	Other	(No comment)
1	115001	134000	Other	(No comment)
4	13001	40500	Other	Emotional change
4	94501	104000	Other	War
6	56001	68500	Other	Change of mood
8	49501	55000	Other	Someone hit something
8	68001	72000	Other	Joke is still alive
10	61501	77000	Other	Anger, frustrated
10	77001	85500	Other	Falling
10	85501	97000	Other	Fighting
15	27501	44000	Other	Merging
17	13001	16000	Other	Oomph!
17	93001	112000	Other	A door to the great outdoors was opened
9	80501	95500	Rhythm	Similar sound being slowed down and overlapped to create more of a rhythm
2	12001	55500	Timbre	All other sounds have stopped. Can only hear just a fly buzzing
2	55501	116000	Timbre	Sound of the bike finally getting out and leaving
3	13001	33500	Timbre	Noises in background
3	45001	55000	Timbre	Bang, buzzing
3	68001	94000	Timbre	Banging deeper, man yelling
3	94001	112500	Timbre	Animal howling in background
3	112501	116000	Timbre	Motorbike
3	116001	127000	Timbre	More banging
3	127001	134500	Timbre	The buzzing is back
4	40501	94500	Timbre	Gun, dog
5	13501	19500	Timbre	Sounds like squirrel and monks praying in background
5	19501	34000	Timbre	People talking in background
5	34001	47000	Timbre	Newspaper blowing
5	47001	55500	Timbre	Door shut and mosquito starts buzzing
5	55501	76000	Timbre	Door sound has changed and now sounds like a nail gun, mosquito still there
5	76001	99000	Timbre	Dog in background
5	99001	113500	Timbre	Many animals howling
5	113501	115000	Timbre	Motorbike
5	115001	135000	Timbre	Mosquito by itself
6	13001	38500	Timbre	New sound added
6	45501	56000	Timbre	New sound
7	22001	33000	Timbre	Sounds like people talking
7	47501	55500	Timbre	Sounds like a bee and something fell
7	55501	61000	Timbre	New sound introduced
7	68001	78500	Timbre	Sound is being repeated more often
7	78501	84000	Timbre	Different type of sound introduced
7	84001	94500	Timbre	More dramatic sounds
7	94501	114500	Timbre	New sound of motor
8	13001	14500	Timbre	Alien background sound
8	14501	22500	Timbre	Sounds like a UFO is landing in a jungle
8	22501	27500	Timbre	More bird sounds added
8	27501	32000	Timbre	A yell from a women
8	32001	36000	Timbre	Ladies are mumbling something
8	36001	44000	Timbre	The mumbling is getting deeper and dragged out
8	44001	47500	Timbre	Crunching
8	47501	49500	Timbre	Breaths
8	55001	56000	Timbre	Fly buzzing
8	56001	60000	Timbre	Someone's trying to kill the fly
8	72001	75500	Timbre	Repetitive banging
8	75501	79000	Timbre	Yet again repetitive banging after fly buzzing sound
8	82501	90500	Timbre	Like a heaving door trying to be broken down
8	90501	94000	Timbre	A growl from a human
8	94001	98000	Timbre	Dog barking the mood and tone has changed
8	98001	104000	Timbre	Gun shot
8	104001	112000	Timbre	Dog growling
8	112001	115500	Timbre	Dog sound but different
8	115501	117000	Timbre	Bird sound in background
8	117001	120500	Timbre	Owl hoots
8	120501	121500	Timbre	Dog barking
8	121501	127500	Timbre	The door is trying to be unlocked
8	127501	131000	Timbre	Fly is back
8	131001	136500	Timbre	Seems like the door is unlocked and the fly entered another room
9	12001	18500	Timbre	Enjoying a similar sound to the 'TARDIS' in 'Doctor Who'
9	18501	34500	Timbre	More noise like background speaking people
9	34501	49500	Timbre	The 'TARDIS' is gone and has made a shift to a more natural sound
9	49501	56500	Timbre	All sound stopped like a door closing, now just feel a bussing noise
9	95501	116000	Timbre	Intro of other sounds has made it feel more organic again
9	116001	129000	Timbre	No more natural noise, I just feel sound that is more man-made
10	13501	19500	Timbre	Birds being eaten by big monsters
10	19501	38000	Timbre	Noisier, more monsters approaching
10	38001	55000	Timbre	Bang, bee
10	55001	61500	Timbre	Trying to kill the fly
10	97001	116500	Timbre	Driving away in anger
10	116501	137000	Timbre	Dead bee
11	13501	24500	Timbre	Chanting sound begins
11	24501	56000	Timbre	All sounds stopped and a lonely buzzing sound begins
11	56001	65500	Timbre	Thumping sound
11	65501	80500	Timbre	Frequent thumping sound
12	13001	16500	Timbre	Sounds like a spaceship approaching
12	16501	34000	Timbre	Sounds like unrecognizable speaking
12	48501	55000	Timbre	Someone trying to kill a bee
12	55001	111000	Timbre	Someone opening a door to let the bee out
13	12001	33000	Timbre	A new voice was introduced after a distinct introduction to the base sounds
13	33001	55500	Timbre	There was a noise like a fallen book and the base sounds stopped
13	68001	112500	Timbre	The new clunking sounds stopped with a definitive howl-like sound
13	112501	136000	Timbre	The clunking stopped with only the buzzing sound remaining
14	13001	32500	Timbre	New voices
14	50001	55000	Timbre	Bang
14	67501	95000	Timbre	New sounds added
14	95001	104500	Timbre	Banging/explosions start
14	104501	111000	Timbre	New voices
14	111001	122500	Timbre	Return of explosions
14	122501	133500	Timbre	End of explosions
15	12001	17000	Timbre	Grunting
15	17001	27500	Timbre	Bird and wind sound
15	44001	56000	Timbre	Previous sounds gone
15	75501	95000	Timbre	Barking
15	95001	108000	Timbre	Echo
15	108001	112500	Timbre	Previous sounds gone with door opening
15	112501	123500	Timbre	Back to dropping sounds
15	123501	134500	Timbre	Bug sound prominent
16	13501	17500	Timbre	We encounter some machine
16	17501	28500	Timbre	A new part of the machine is encountered, something involving flow of water
16	28501	32500	Timbre	Another humanoid sound
16	32501	48500	Timbre	We move on from the machine, walking sounds
16	48501	60500	Timbre	We encounter another machine ramping up, once it gathers steam it seems like some form of artillery
16	60501	102500	Timbre	Deep background noise
16	102501	113000	Timbre	Reloading, and time to hear animal calls, possibly those at the receiving end of the machine
16	113001	122000	Timbre	The machine continues
17	16001	41000	Timbre	Seals?
17	41001	56000	Timbre	A book slapped shut and a mosquito got in
17	56001	78500	Timbre	The thudding has changed from a book to something falling down a set of stairs
17	78501	93000	Timbre	Something sliding down strings
17	112001	125000	Timbre	Thudding started again
18	13001	15500	Timbre	Chanting begins
18	15501	33500	Timbre	Talking begins
18	33501	51500	Timbre	Twigs snapping begins and the rest fades out
18	51501	55000	Timbre	Thud and silence
18	55001	57500	Timbre	Buzzing
18	57501	94500	Timbre	Dogs start barking
18	94501	111500	Timbre	Goes from sounding like a war zone to sounding like a wolf howling
18	111501	122000	Timbre	Goes from forest sounds back to warzone
18	122001	132500	Timbre	Buzzing
19	13001	42500	Timbre	Background noise change, louder
19	42501	55500	Timbre	Bang
19	55501	74000	Timbre	Banging noise changes
19	74001	82000	Timbre	Banging noise sounds deeper
19	82001	102500	Timbre	It becomes apparent that the artillery machine is causing explosions in the distance
19	102501	117000	Timbre	Different motor bike like noise
20	12001	15500	Timbre	New instrument, getting louder
20	33501	55500	Timbre	A new noise
20	94501	114000	Timbre	Change of noise
20	114001	120000	Timbre	More background noise

## Sheet: Eno
ID	PhraseStart(ms)	PhraseEnd(ms)	Category	Description
7	96001	117000	Intensity/loudness	Music got louder
13	45501	86500	Intensity/loudness	The chimes faded for a while then returned
15	96501	115500	Intensity/loudness	Louder
20	19001	31000	Intensity/loudness	One tone to louder
20	45001	53000	Intensity/loudness	Getting louder
20	87501	95500	Intensity/loudness	The instrument in the background is getting louder
20	103001	113500	Intensity/loudness	The background noise is more louder
20	113501	124500	Intensity/loudness	Loud to soft and more background noise
1	20001	45500	Other	(No comment)
1	49001	86500	Other	(No comment)
1	86501	98500	Other	(No comment)
1	98501	132500	Other	(No comment)
4	49001	100000	Other	Irritating
8	27001	31500	Other	(No comment)
10	19501	37500	Other	Ears ringing
10	55501	98500	Other	Spookier
12	87001	110500	Other	Accidental button press
2	19501	47000	Rhythm	The chiming has made the beat go higher changing the rhythm
12	47001	54000	Rhythm	One of the instruments is speeding up
1	45501	49000	Timbre	Mysterious sound occurs
2	47001	95000	Timbre	Chiming has stopped. Just a peeping sound
3	19501	23000	Timbre	Chimes
3	23001	31000	Timbre	Different chimes
3	31001	46000	Timbre	Higher pitch chimes
3	46001	67500	Timbre	Lower pitch noises
3	67501	87500	Timbre	Chimes
3	87501	99000	Timbre	Alien chimes
3	99001	116000	Timbre	Chimes
4	19501	24500	Timbre	New instruments
4	24501	49000	Timbre	Higher tone
5	19001	24000	Timbre	Ray gun
5	24001	47000	Timbre	Creepy organ music
5	47001	88500	Timbre	Organ again
5	88501	105000	Timbre	High to low pitching
6	37501	45500	Timbre	New sound
6	45501	87000	Timbre	Change in music tone
6	87001	115000	Timbre	Change in tone of music
7	20001	29000	Timbre	Music tone increased
7	29001	45000	Timbre	New sound introduced
7	45001	87000	Timbre	Background music changed
7	87001	96000	Timbre	Different sound
8	19501	21500	Timbre	Like a heart beat or a flutter
8	21501	22500	Timbre	Alien sound
8	22501	27000	Timbre	More drastic alien sound
8	31501	40000	Timbre	Another flutter
8	40001	46000	Timbre	Like a triangle
8	46001	52000	Timbre	More triangle like sounds
8	52001	58000	Timbre	Flutter
8	58001	65500	Timbre	Deep creepy sound
8	65501	69000	Timbre	Background sound
8	69001	76000	Timbre	Flutter
8	76001	87000	Timbre	Creepy piano sound from vampire movies in the castles
8	87001	95500	Timbre	Switch of sounds
8	95501	97500	Timbre	Alien strobe sounds
8	97501	103000	Timbre	Deep alien strobe sounds
8	103001	113500	Timbre	Creepy piano music again
8	113501	131500	Timbre	Flutter
8	131501	136000	Timbre	Weary music in the background
9	19001	32000	Timbre	Introduction of piano music has made a shift
9	32001	48500	Timbre	Intro of a sound has made a shift sounds like old church piano
9	48501	62500	Timbre	Changed to a ringing sound not like a phone ring
9	62501	89500	Timbre	Intro of piano music again over the ringing has made a shift
9	89501	107000	Timbre	Similar ringing but a sound you would expect to hear during an old 1950’s movie with a UFO scene
9	107001	129500	Timbre	A weird ringing in the background that comes and goes, softer than the more prominent ring
10	37501	45500	Timbre	Sounds like a hang up dial on the phone
10	45501	55500	Timbre	Creepy owl
10	98501	130500	Timbre	Hang-up dial
11	20001	32000	Timbre	Piercing sound
11	32001	90500	Timbre	Soothing sound begins in mist of piercing sound
12	24001	47000	Timbre	Sounds like a new instrument has been added
12	54001	87000	Timbre	New instrument added
13	19001	24000	Timbre	A continuous, fast modulating tone as well as a bell-like tone was introduced on top of the drum-like sounds
13	24001	45500	Timbre	Chime-like tones were introduced
13	86501	95000	Timbre	The fast modulating sound became consistent and remained as a single note
13	95001	108000	Timbre	The fast modulating sound returned as a different pitch
14	19501	39000	Timbre	Deep bass note
14	39001	86500	Timbre	New melodic phrase
14	86501	95000	Timbre	New tones
14	95001	113000	Timbre	Change in tones
15	31001	46000	Timbre	Chimes
15	46001	58000	Timbre	Higher sound
15	58001	75500	Timbre	Background noise gone
15	75501	87000	Timbre	Chimes
15	87001	96500	Timbre	Different chimes
15	115501	131500	Timbre	Background noise gone
16	20001	24000	Timbre	Second chime played, sets up new context layer
16	24001	31500	Timbre	Third chime played
16	31501	46500	Timbre	Another chime/lower chime reply, the initial chime and lower reply are one event
16	46501	86500	Timbre	Chime-reply event
16	56501	96000	Timbre	Another chime-reply
16	96001	116500	Timbre	Chime reply
16	116501	134500	Timbre	Reply occurs without chime preceding it
17	19501	23500	Timbre	Whirring
17	23501	47500	Timbre	Xylophone
17	47501	88500	Timbre	Xylophones again
17	88501	98500	Timbre	A different sound started playing sci-fi sounds. A UFO appeared!
18	19501	22500	Timbre	Piano/chimes begin
18	22501	30500	Timbre	Piano/chimes begin again
18	30501	44500	Timbre	Piano/chimes
18	44501	86500	Timbre	Chimes/piano
18	86501	95000	Timbre	Chimes/piano
19	20001	23000	Timbre	Higher
19	23001	30000	Timbre	Chiming, higher pitch
19	30001	45500	Timbre	Higher pitch
19	45501	52500	Timbre	Additional, higher noise
19	52501	66500	Timbre	Deeper noise
19	66501	87000	Timbre	Chiming, higher noise
19	87001	91500	Timbre	Deeper
19	91501	96000	Timbre	Higher noise
19	96001	113500	Timbre	Chiming, higher noise
20	31001	45000	Timbre	A new instrument
20	53001	72500	Timbre	Background noise
20	72501	87500	Timbre	New instruments
20	95501	103000	Timbre	Change of instruments, noise and tone

## Sheet: Xenakis
ID	PhraseStart(ms)	PhraseEnd(ms)	Category	Description
3	15501	38500	Intensity/loudness	Louder
3	60001	62500	Intensity/loudness	Stopped
3	100501	114000	Intensity/loudness	Quieter
4	16501	36000	Intensity/loudness	Escalating
5	16001	31500	Intensity/loudness	Sound of something getting closer
5	31501	51000	Intensity/loudness	Sound peters out
5	51001	63000	Intensity/loudness	Dramatic stop
5	75501	82500	Intensity/loudness	Dramatic
6	63001	75500	Intensity/loudness	Mood change
6	75501	101500	Intensity/loudness	Loud new sound introduced
7	16001	63500	Intensity/loudness	Music dropped
7	63501	71500	Intensity/loudness	Music got lots louder and more intense
7	76501	81000	Intensity/loudness	Louder and different sounds
7	81001	90000	Intensity/loudness	Soft then loud intense music
8	16001	33000	Intensity/loudness	Getting louder and more clapping sounds
8	84001	90500	Intensity/loudness	More intense
9	15001	32000	Intensity/loudness	Suspense feeling similar to a movie soundtrack
9	32001	49500	Intensity/loudness	Still intense music but is pushing it overboard in terms of much build up there is
9	49501	64000	Intensity/loudness	Slight pause and back into the suspense again. Getting feelings of a horror jump scary movie
9	77001	91000	Intensity/loudness	Slight pause and more suspense music, the trumpets seem to bridge the gap of suspense music
11	40001	75000	Intensity/loudness	Loud sound. Dinging sound began
11	75001	80500	Intensity/loudness	Frightening sound
12	50501	64000	Intensity/loudness	Gets aggressive
12	64001	74500	Intensity/loudness	Cools down for a second
12	74501	81500	Intensity/loudness	Now its aggressive again
12	81501	101000	Intensity/loudness	Really loud aggravating sound appears
12	101001	116000	Intensity/loudness	It cools down again
13	15001	62500	Intensity/loudness	The sounds all built up until suddenly they stopped
13	77001	118500	Intensity/loudness	The sounds built up again then reduced with only the tuba remaining
14	15501	37500	Intensity/loudness	Louder
14	74001	80500	Intensity/loudness	Louder
14	95001	101000	Intensity/loudness	New sound, loud brass
14	101001	114000	Intensity/loudness	Quieter
15	15001	31000	Intensity/loudness	Build up
15	31001	51000	Intensity/loudness	Loud
15	76001	82500	Intensity/loudness	Stressful
15	88501	101000	Intensity/loudness	More sounds more stressful
15	101001	114000	Intensity/loudness	Quieter
17	51001	63500	Intensity/loudness	Momentary stop in blaring
17	76001	90000	Intensity/loudness	It is getting thrilling
17	101501	115500	Intensity/loudness	The excitement has died down
18	61501	63000	Intensity/loudness	Slight pause and then intense
18	79001	80500	Intensity/loudness	Increase in intensity
18	87500	90000	Intensity/loudness	Increase in intensity again
18	94001	95500	Intensity/loudness	Increase in intensity
20	15001	37500	Intensity/loudness	Getting louder
20	60001	70000	Intensity/loudness	Louder including the background noise
20	75501	80500	Intensity/loudness	Getting louder and more background noise
20	80501	102500	Intensity/loudness	Louder and a new instrument
3	75001	80000	Other	Starts again
6	101501	116500	Other	Mood change
7	71501	76500	Other	New sounds introduced
8	74501	77500	Other	Completely changed mood
14	37501	50000	Other	Change
16	63001	78000	Other	Reprieve
5	107001	117000	Rhythm	Slowing finishing
11	15501	40000	Rhythm	Sound increased in speed and loudness
12	15501	50500	Rhythm	The music built up in pace and loudness
14	50001	62500	Rhythm	Pause
14	80501	88000	Rhythm	Pause
14	88001	95000	Rhythm	Pause
2	15001	70500	Timbre	Sounds suspenseful and dark
2	70501	102000	Timbre	Horn of a truck
3	38501	60000	Timbre	New drums in background
3	62501	75000	Timbre	Stopped, then triangle things
3	80001	88500	Timbre	Stops, new instrument
3	88501	100500	Timbre	Trumpets
4	36001	64000	Timbre	Start of something new
4	64001	76500	Timbre	Finished
4	76501	95000	Timbre	Circus
5	63001	75500	Timbre	Clock chime
5	82501	89000	Timbre	Horn
5	89001	95000	Timbre	Horn or trumpet
5	95001	102000	Timbre	Horn or alarm - warning sound
5	102001	107000	Timbre	Toot toot toot toot
6	51001	63000	Timbre	Change in tone
7	90001	102000	Timbre	Sounds like a truck beep
8	33001	60500	Timbre	Drumming
8	50501	62500	Timbre	Violin
8	62501	74500	Timbre	Bing
8	77501	79500	Timbre	Back to evil sound or violin and clapping
8	79501	84000	Timbre	Horn
8	90501	100500	Timbre	Loud honk
8	100501	107000	Timbre	Repetitive honking
9	64001	77000	Timbre	Suspense as stopped to allow a tattering sound
9	91001	102500	Timbre	Introduction of horns give a new feeling to this piece of music
9	102501	112000	Timbre	The suspense has change, the trumpets and horns giving the feeling of suspense instead of this drawn-out music
13	62501	77000	Timbre	The sounds stopped again with a conclusive bell sound, ready for the next section
14	62501	74000	Timbre	New sound
15	51001	63500	Timbre	Sounds gone then came back
15	63501	76000	Timbre	Sounds gone chimes
15	82501	88500	Timbre	Gone
16	61501	63000	Timbre	Violin led events begin
16	78001	80500	Timbre	Return of violins
16	80501	83000	Timbre	Trumpets join
16	83001	101000	Timbre	Higher brass instruments start
17	63501	76000	Timbre	A chime
17	90001	101500	Timbre	Trumpets?
18	15501	61500	Timbre	Guitar plucking introduced?
18	63001	74000	Timbre	Pause, triangle began
18	74001	79000	Timbre	Creepy noise began again, triangle stops
18	80501	87500	Timbre	Trumpet only
18	90001	94000	Timbre	Trumpet only
18	95501	100500	Timbre	Trumpet
20	37501	60000	Timbre	Change of instrument
20	70001	75500	Timbre	New instrument

## Sheet: Beethoven
ID	PhraseStart(ms)	PhraseEnd(ms)	Categories	Description
2	45001	59000	Intensity/loudness	The sound becomes softer
5	41501	47000	Intensity/loudness	Low to high
7	19001	35500	Intensity/loudness	Music increased and got louder
7	51001	57000	Intensity/loudness	Music is a lot softer
7	123001	143500	Intensity/loudness	Music sounds got more smooth and relaxed
8	27501	32500	Intensity/loudness	Softer music
8	32501	36500	Intensity/loudness	More intense
8	53001	59500	Intensity/loudness	Changed, softer tone
10	12501	15500	Intensity/loudness	Faster, aggressive
10	25001	31000	Intensity/loudness	Calmer
10	36001	46000	Intensity/loudness	Louder and Fast
10	60001	78500	Intensity/loudness	Louder, faster
10	87501	94500	Intensity/loudness	Louder, faster
10	94501	102500	Intensity/loudness	A bit of anger
10	128001	138000	Intensity/loudness	Calmer
11	13001	35500	Intensity/loudness	Louder
11	45501	73000	Intensity/loudness	Soothing music
11	73001	95500	Intensity/loudness	Soothing sound got louder
14	22501	34500	Intensity/loudness	Building
15	12501	16000	Intensity/loudness	Crescendo
15	37001	45500	Intensity/loudness	Crescendo
16	16501	20500	Intensity/loudness	Lower notes end event and reset the sequence
18	23001	37000	Intensity/loudness	Speed intesnifies then decreases
20	12001	15000	Intensity/loudness	Louder and faster
20	15001	21500	Intensity/loudness	Softer
20	21501	36000	Intensity/loudness	Louder and faster
20	36001	44500	Intensity/loudness	Very loud
20	44501	54500	Intensity/loudness	Getting softer and quiter
20	54501	78500	Intensity/loudness	Getting louder
20	102501	112500	Intensity/loudness	Getting softer
20	112501	134500	Intensity/loudness	Soft to loud
1	12501	16000	Other	(No comment)
1	16001	19000	Other	(No comment)
1	19001	23500	Other	(No comment)
1	23501	32500	Other	(No comment)
1	32501	40500	Other	(No comment)
1	40501	50000	Other	(No comment)
1	50001	57000	Other	(No comment)
1	57001	64500	Other	(No comment)
1	64501	82000	Other	(No comment)
1	82001	103000	Other	(No comment)
1	103001	108000	Other	(No comment)
1	108001	119500	Other	(No comment)
1	119501	124000	Other	(No comment)
1	124001	131000	Other	(No comment)
1	131001	142000	Other	(No comment)
2	107001	146000	Other	Sounding like the end is coming
4	12501	16000	Other	Suspense
5	12501	17000	Other	Dramatic
5	52001	74500	Other	Pleasant
5	94501	102500	Other	Drama
5	120001	140500	Other	Ending music
6	16001	20000	Other	Mood change
6	20001	36000	Other	Mood change
6	46001	60000	Other	Mood change
8	14501	17500	Other	(No comment)
8	19001	23000	Other	New song
8	39001	48000	Other	(No comment)
8	103001	111500	Other	(No comment)
8	118001	126500	Other	(No comment)
8	126501	132000	Other	(No comment)
10	18501	25000	Other	Coming back
10	46001	50500	Other	Happy
10	78501	87500	Other	Polite
12	19500	50500	Other	New style of music begins
12	50501	59000	Other	Sounds like it is ending
12	59001	116000	Other	Now it sounds like it is ending
12	116001	144500	Other	Now it sounds like it is ending
14	18501	22500	Other	New theme
14	65001	70500	Other	Leading to new phrase
14	70501	79000	Other	Second phrase
14	87001	96500	Other	New phrase
14	96501	102000	Other	Change in phrase
14	102001	110500	Other	Change
14	124501	131000	Other	End of a phrase
14	131001	138000	Other	New phrase
15	16001	23000	Other	Different melody
15	23001	37000	Other	Different melody
15	56501	73500	Other	Different technique
16	20501	23500	Other	Next section starts after slight pause
17	15501	19000	Other	The previous event has resolved
17	49501	124000	Other	The event has resolved
2	12001	45000	Rhythm	Sound becomes faster and louder
2	59001	107000	Rhythm	Faster beat and more exciting
3	12501	20000	Rhythm	Got slower
3	20001	28000	Rhythm	Faster again. Moving up the piano
3	28001	40000	Rhythm	Faster again
3	49001	58000	Rhythm	Slower
3	90501	104500	Rhythm	Different rhythm
4	16001	45000	Rhythm	Faster
5	27501	41500	Rhythm	In beat
5	47001	52000	Rhythm	Up beat
5	74501	94500	Rhythm	Up tempo
5	102501	108000	Rhythm	Up beat happy
6	36001	46000	Rhythm	Sound increases
7	12501	19000	Rhythm	Beat sounded different
7	57001	92000	Rhythm	Got a lot faster
7	92001	103000	Rhythm	Sounds like different beats got introduced
8	13001	14500	Rhythm	Tempo increased
8	17501	19000	Rhythm	Change of music, slower keys
8	36501	39000	Rhythm	Faster keys
8	111501	118000	Rhythm	Change of verse keys seem faster and lighter
9	12501	16000	Rhythm	Pick up of tempo sounds more chaos then rhythm
9	16001	20000	Rhythm	Slow down of the beat creates a more natural feeling
9	20001	28500	Rhythm	Upbeat with a rhythm, creates a good calm feeling
9	28501	51000	Rhythm	Upbeat sound but different feeling than before
9	51001	68500	Rhythm	Slow tune very vibrant feeling
9	96501	109500	Rhythm	Chaotic sound that includes a rhythm of sorts
9	109501	122500	Rhythm	Getting softer in terms of how many keys the artist is pressing
10	15501	18500	Rhythm	Slowing down
10	31001	36000	Rhythm	Faster
10	50501	60000	Rhythm	Slower
10	102501	109000	Rhythm	Very fast
10	109001	118500	Rhythm	Quicker, scratchy
10	118501	128000	Rhythm	Fast but slow
11	35501	45500	Rhythm	Faster and louder
11	95501	106500	Rhythm	Increased speed
12	12501	19500	Rhythm	Slows down for a second
14	12501	18500	Rhythm	Separated notes
14	34501	43500	Rhythm	Quickening
14	49001	56500	Rhythm	Change in pace and length of notes
14	79001	87000	Rhythm	Quicker melody
14	110501	117500	Rhythm	Shorter faster melody
14	117501	124500	Rhythm	Change in pace
16	12501	16500	Rhythm	New pattern emerges, led by the higher notes
16	49001	73000	Rhythm	High note section starts, rhythm picks up
17	12501	15500	Rhythm	Increase in tempo and loudness
17	19001	40000	Rhythm	Tempo change
17	40001	49500	Rhythm	Change in rhythm
18	15501	18500	Rhythm	Slight pause, speed decreases
18	18501	23000	Rhythm	Speed increases
18	37001	49500	Rhythm	Amount of keys hit decreases, at least that what it sounds like to me
18	49501	55500	Rhythm	Slight pause
18	55501	70000	Rhythm	Change in pattern
18	70001	102000	Rhythm	Pattern change
18	102001	123500	Rhythm	Pause
18	123501	132000	Rhythm	Pause and increase in keys hit
18	132001	136500	Rhythm	Pause, decrease in speed
19	12501	18500	Rhythm	Slows down
19	18501	23000	Rhythm	Faster paced
19	53001	56000	Rhythm	Slowed down
19	56001	93000	Rhythm	Faster and higher
19	120501	124000	Rhythm	Slowed down
19	124001	129000	Rhythm	Slowed down
20	78501	96000	Rhythm	Faster and louder
20	96001	102500	Rhythm	Faster, louder more instruments and noise
3	43501	49000	Timbre	Lower pitch
3	58001	90500	Timbre	From higher scales to lower ones
3	104501	118500	Timbre	Higher pitch
5	23001	27500	Timbre	Harmony
5	108001	120000	Timbre	Pitching contour down
6	12501	16000	Timbre	Sound increased
6	60001	100500	Timbre	Change in the tone of music
7	35501	51000	Timbre	New sounds
7	103001	123000	Timbre	New ticking sound
8	23001	27500	Timbre	Higher pitch of the piano is incorporated
8	48001	50000	Timbre	Change of music, deeper keys
8	50001	53000	Timbre	Just the high pitched keys used
8	59501	103000	Timbre	Deeper keys progressing into another song
9	68501	96500	Timbre	So many sounds from the piano create an overly good feeling from a love of classical music
14	43501	49000	Timbre	Climbing notes
14	56501	65000	Timbre	Change in pitch
14	138001	146000	Timbre	New repeated notes
15	45501	50000	Timbre	Different melody
15	50001	56500	Timbre	Different melody
15	73501	91000	Timbre	Lower sound prominent
15	91001	102500	Timbre	Different melody
15	102501	126500	Timbre	Different melody
16	23501	37000	Timbre	The familiar motif that was introduced at the start ends, the other high note section starts again
16	37001	49000	Timbre	New section, led by the low notes
16	73001	105500	Timbre	New section led by lower notes
16	105501	111000	Timbre	Low notes drop out, higher notes take over
16	111001	125000	Timbre	New event of high notes declining scale
19	23001	36000	Timbre	Higher
19	36001	49500	Timbre	Different sound, lower key
19	49501	53000	Timbre	Higher key
19	93001	108000	Timbre	Higher background noise
19	108001	120500	Timbre	Higher noise
